# Supplementary material for: Synthesis of Bioconjugation Reagents for Use in Covalent Cross-Linking of Proteins by Azide-Alkyne Cycloaddition
Source: Molecules. 2025 Dec 2;30(23):4623. doi: 10.3390/molecules30234623 (PMC12693261; doi:10.3390/molecules30234623)
Supplement: Supplementary file 1 [file molecules-30-04623-s001.zip]

Archive with 1 entries (1 files):
- molecules-4010416-Supplementary File S1.pdf
